# Supplementary material for: Symbiosis of Carpenter Bees with Uncharacterized Lactic Acid Bacteria Showing NAD Auxotrophy
Source: Microbiol Spectr. 2023 Jun 22;11(4):e00782-23. doi: 10.1128/spectrum.00782-23 (PMC10433979; doi:10.1128/spectrum.00782-23)
Supplement: Supplemental file 2 — Data Set S1. Download spectrum.00782-23-s0002.xlsx, XLSX file, 0.02 MB [file spectrum.00782-23-s0002.xlsx]

## Sheet: Supplementary data 1
Supplementary data 1:Distribution of genes encoding glycoside hydrolase (GH), polysaccharide lyase (PL), carbohydrate esterase (CE), glycosyl transferase (GT), and carbohydrate-binding module (CBM) in the analysed genomes.
Species	AA1	AA3	AA4	AA6	AA7	CBM13	CBM20	CBM32	CBM34	CBM48	CBM51	CBM67	CBM91	CE1	CE4	CE8	CE9	CE11	CE12	CE19	CE20	GH1	GH2	GH3	GH4	GH5	GH13_total	GH13_unclassified	GH13_2	GH13_3	GH13_9	GH13_11	GH13_14	GH13_18	GH13_20	GH13_21	GH13_29	GH13_30	GH13_31	GH13_32	GH13_39	GH15	GH16	GH20	GH23	GH24	GH25	GH27	GH28
Lacticaseibacillus casei DSM 20011	1	0	1	0	0	0	0	0	1	0	0	1	0	0	1	0	2	0	0	0	0	5	2	2	0	0	0	0	0	0	0	0	0	0	1	0	1	0	1	0	1	1	0	1	0	0	8	0	0
Bombilactobacillus bombi BI-2.5	0	0	1	0	0	0	0	0	0	0	0	1	2	0	0	0	1	0	0	0	0	8	2	1	0	0	1	0	0	0	0	0	0	0	0	0	1	0	0	0	0	0	0	0	0	0	1	0	0
Lactobacillus apis ESL0185	1	0	1	0	0	0	0	0	0	0	0	1	0	0	0	0	1	0	0	0	0	8	0	1	0	0	0	0	0	0	0	0	0	0	0	0	0	0	0	0	0	0	0	0	0	0	1	0	0
Lactobacillus helsingborgensis ESL0183	1	0	1	0	0	0	0	0	0	0	0	0	0	1	0	0	1	0	1	0	0	4	1	0	1	0	1	0	0	0	0	0	0	0	0	0	1	0	0	0	0	0	1	0	0	0	1	0	0
Lactobacillus kullabergensis ESL0186	1	0	1	0	0	0	0	0	1	0	0	1	0	0	0	0	1	0	0	0	0	10	0	2	0	0	4	0	0	0	0	0	0	0	1	0	1	0	2	0	0	0	0	0	0	0	1	0	0
Apilactobacillus kunkeei MP2	1	0	0	0	0	0	0	0	0	0	0	0	0	0	1	0	0	0	0	0	0	0	0	0	0	0	0	0	0	0	0	0	0	0	0	0	0	0	0	0	0	0	0	1	0	0	6	0	0
Gilliamella apicola wkB1	1	0	0	0	1	0	0	0	0	0	0	0	1	0	0	0	1	1	1	1	0	5	1	3	1	0	1	0	0	0	0	0	0	0	0	0	1	0	0	0	0	0	0	1	3	0	0	0	2
Snodgrassella alvi wkB2	1	0	0	2	0	0	0	0	0	0	0	0	0	1	0	0	0	1	0	0	0	0	0	1	0	0	0	0	0	0	0	0	0	0	0	0	0	0	0	0	0	0	0	0	3	0	0	0	0
Bartonella apis BBC0122	0	2	0	1	2	0	0	0	0	0	0	0	0	1	1	0	0	1	0	0	0	0	0	1	0	0	0	0	0	0	0	0	0	0	0	0	0	0	0	0	0	0	0	0	3	1	1	0	0
Frischella perrara PEB0191	0	0	0	0	0	0	0	0	0	0	0	0	0	0	0	0	1	1	0	0	0	3	0	1	0	0	1	0	0	0	0	0	0	0	0	0	1	0	0	0	0	0	0	1	5	3	0	0	0
Parasaccharibacter apium G7_7_3c	1	2	0	1	0	0	0	0	0	0	0	0	0	2	0	0	0	1	0	0	0	0	0	0	0	0	0	0	0	0	0	0	0	0	0	0	0	0	0	0	0	0	0	0	3	1	0	0	0
Bifidobacterium bifidum DSM20456	0	0	0	0	0	3	0	7	0	2	1	0	0	1	1	0	0	0	0	0	0	2	3	1	0	0	6	0	0	1	1	2	0	0	1	0	0	1	0	0	0	0	0	4	0	0	2	0	0
Bifidobacterium asteroides PRL2011	0	0	0	0	0	0	0	0	0	0	0	1	2	1	0	1	1	0	0	0	2	0	3	4	1	1	4	0	0	0	0	0	0	1	0	0	0	2	1	0	0	0	0	0	0	0	0	1	2
Bifidobacterium actinocoloniiforme DSM 22766	0	0	0	0	0	3	0	0	0	0	0	1	0	2	0	0	1	0	0	0	0	1	2	3	0	0	2	0	0	0	0	0	0	0	0	0	0	2	0	0	0	0	0	1	0	0	2	0	0
Bifidobacterium coryneforme LMG18911	0	0	0	0	0	1	0	0	0	0	0	1	0	1	1	0	0	0	0	0	0	1	0	4	0	0	2	0	0	0	0	0	0	0	0	0	0	1	1	0	0	0	0	0	0	0	1	0	0
Bifidobacterium indicum LMG 11587	0	0	0	0	0	1	0	0	0	0	0	1	0	1	1	0	0	0	0	0	0	1	0	4	0	0	2	0	0	0	0	0	0	0	0	0	0	1	1	0	0	0	0	0	0	0	1	0	0
KimC2	1	0	1	0	0	0	0	1	0	0	0	2	1	1	3	0	1	0	0	0	0	9	1	2	0	0	2	0	0	0	0	0	0	0	0	0	0	0	2	0	0	0	0	0	0	0	1	0	0
XA3	1	0	1	0	0	0	0	0	0	0	0	1	0	2	1	0	1	0	0	0	0	15	0	1	3	0	0	0	0	0	0	0	0	0	0	0	0	0	0	0	0	0	0	0	0	0	1	0	0
Kim32-2	1	0	1	0	0	0	0	0	0	0	0	1	0	0	0	0	1	0	0	0	0	5	0	1	0	0	0	0	0	0	0	0	0	0	0	0	0	0	0	0	0	0	0	0	0	0	1	0	0
Kim37-2	0	0	0	0	0	1	1	0	0	0	0	1	0	2	1	0	1	0	0	0	0	2	3	2	1	1	5	1	1	0	0	0	1	0	0	1	0	0	0	1	0	0	0	1	0	0	1	1	4
KimH	0	0	0	0	0	0	0	0	0	0	0	1	0	1	1	0	1	0	0	0	0	0	0	3	0	0	0	0	0	0	0	0	0	0	0	0	0	0	0	0	0	0	0	1	0	0	1	1	0
[truncated: 89 more columns]
