# Supplementary material for: Symbiosis of Carpenter Bees with Uncharacterized Lactic Acid Bacteria Showing NAD Auxotrophy
Source: Microbiol Spectr. 2023 Jun 22;11(4):e00782-23. doi: 10.1128/spectrum.00782-23 (PMC10433979; doi:10.1128/spectrum.00782-23)
Supplement: Supplemental file 3 — Data Set S2. Download spectrum.00782-23-s0003.xlsx, XLSX file, 0.01 MB [file spectrum.00782-23-s0003.xlsx]

## Sheet: Sheet4
		Supplementary data 2 : Assembly parameters for microbiome analysis
		Bee ID	input	Number of reads that passed the filter	Percentage of leads that passed the filter(%)	denoised	Number of non-chimeric reads	Percentage of input non-chimeric(%)
		K1	489493	317120	64.79	316817	315297	64.41
		K2	559186	348970	62.41	348727	348131	62.26
		K3	393282	265171	67.43	264084	262291	66.69
		K4	1254112	807982	64.43	807304	803389	64.06
		K5	322386	181893	56.42	181532	179383	55.64
		K6	314205	206304	65.66	205966	205919	65.54
		K7	746437	415620	55.68	415008	414114	55.48
		K8	564102	286981	50.87	286300	285991	50.7
		K9	334141	245863	73.58	245622	243701	72.93
		K10	724075	550321	76	549564	525640	72.59
		K11	229087	139286	60.8	139173	138028	60.25
		K12	778166	498966	64.12	498143	466147	59.9
		K13	60049	45535	75.83	45465	44457	74.03
		K14	296980	221415	74.56	220329	210741	70.96
		K15	195751	157695	80.56	157440	148814	76.02
		K16	97940	75462	77.05	75336	74857	76.43
		K17	226697	183953	81.14	183585	172048	75.89
		K18	293814	236125	80.37	235706	210955	71.8
		K19	132243	107791	81.51	107582	101674	76.88
		K20	175458	139327	79.41	139160	131583	74.99
		K21	159948	129458	80.94	129316	127330	79.61
		K22	166628	135469	81.3	135127	132443	79.48
		K23	879567	702178	79.83	701270	642174	73.01
		K24	1248094	962847	77.15	961591	874908	70.1
		K25	1274512	950884	74.61	950155	884938	69.43
		K26	1515972	1147172	75.67	1145890	1064087	70.19
		K27	671197	503095	74.95	502365	468889	69.86
		K28	637851	491426	77.04	490605	449416	70.46
		K29	692697	537673	77.62	536843	511392	73.83
		T1	590594	320118	54.2	319889	316648	53.62
		T2	191677	110308	57.55	110252	109375	57.06
		T3	206479	168084	81.4	167735	161073	78.01
		T4	309541	251209	81.16	250713	241399	77.99
		T5	162200	129998	80.15	129756	124668	76.86
		T6	144511	113951	78.85	113417	109934	76.07
		T7	143140	110769	77.39	110268	107518	75.11
		T8	55360	44189	79.82	44077	43840	79.19
		T9	1640175	1194250	72.81	1193068	1111741	67.78
		O1	234105	149824	64	149669	144276	61.63
		O2	286049	224578	78.51	224302	218492	76.38
		H1	1070854	703339	65.68	701270	682363	63.72
		H2	916262	593644	64.79	592923	538407	58.76
		H3	721786	430974	59.71	430178	423161	58.63
		H4	577477	354365	61.36	353686	347759	60.22
		H5	793076	484623	61.11	483965	448353	56.53
		H6	897993	538853	60.01	538268	525320	58.5
		H7	917764	551367	60.08	550608	546075	59.5
		H8	575244	335423	58.31	335054	330373	57.43
		H9	544299	342151	62.86	341748	335374	61.62
		H10	744017	437664	58.82	437242	429843	57.77
		H11	315328	186519	59.15	186388	185212	58.74
		H12	257430	147792	57.41	147517	146659	56.97
		H13	415784	244786	58.87	244471	241450	58.07
		H14	454863	266071	58.49	265122	263111	57.84
		H15	297167	231328	77.84	230919	227298	76.49
		H16	1114678	797778	71.57	796612	743642	66.71
		M1	732830	375604	51.25	373908	355304	48.48
		M2	681026	368996	54.18	367311	350504	51.47
		M3	428932	259505	60.5	259353	257761	60.09
		M5	220981	134726	60.97	134346	132097	59.78
		M6	145604	87787	60.29	87535	87014	59.76
		M7	176254	100004	56.74	99939	99929	56.7
		M8	658660	382121	58.01	381967	380789	57.81
		M9	655380	394670	60.22	394247	379437	57.9
		M10	402033	249600	62.08	249502	247861	61.65
		M11	604250	342042	56.61	341576	328849	54.42
		M12	770733	461614	59.89	459535	448041	58.13
